# Supplementary material for: The Pilot Study of Immunogenicity and Adverse Events of a COVID-19 Vaccine Regimen: Priming with Inactivated Whole SARS-CoV-2 Vaccine (CoronaVac) and Boosting with the Adenoviral Vector (ChAdOx1 nCoV-19) Vaccine
Source: Vaccines (Basel). 2022 Mar 30;10(4):536. doi: 10.3390/vaccines10040536 (PMC9028748; doi:10.3390/vaccines10040536)
Supplement: Supplementary file 1 [file vaccines-10-00536-s001.zip]

Archive with 1 entries (1 files):
- vaccines-1557581-supplementary.pdf
